# Supplementary material for: Genome‐Wide Silencer Screening Reveals Key Silencer Modulating Reprogramming Efficiency in Mouse Induced Pluripotent Stem Cells
Source: Adv Sci (Weinh). 2025 Mar 20;12(18):2408839. doi: 10.1002/advs.202408839 (PMC12079485; doi:10.1002/advs.202408839)
Supplement: Supplementary file 2 — Supporting Table 1 [file ADVS-12-2408839-s003.xlsx]

## Sheet: Sheet1
Twenty silencer sequences validated in mESCs							Validated non-silent subsequence information
chr	start	end	FC				chr13	114313523	114313774
chr1	3085101	3085301	2.28481				chr16	85600216	85600460
chr1	3592867	3593117	2.44422				chr13	116712204	116712505
chr1	3894621	3894871	2.61804				chr10	15718978	15719179
chr1	4620901	4621051	2.81026				chr16	57224269	57224470
chr7	14033097	14033297	3.06336				chr18	78633477	78633728
chr7	15826783	15826883	3.25188				chr5	16048278	16048529
chr7	25935618	25935718	3.41683				chr3	124222918	124223019
chr13	75327485	75327901	3.65006				chr17	37508400	37508601
chr13	75706879	75706929	3.79386				chr9	92722234	92722435
chr13	75762696	75762846	4.06485				chr10	100023911	100024112
chr13	77874569	77874865	4.24158				chr7	104185491	104185942
chr13	79579717	79580015	4.48175				chr2	78804314	78804365
chr13	78219369	78219419	4.81759				chr3	19660464	19660865
chr13	114421766	114421866	5.41979				chr10	48640217	48640318
chr13	82702001	82702201	5.66615				chr13	13247331	13247482
chr14	56932689	56932939	6.38761				chr9	107312360	107312411
chr13	98013046	98013181	6.62419				chr11	105844275	105844376
chr15	3119132	3119282	6.96831				chr5	100670418	100670719
chr14	26615896	26616196	7.29588				chr8	7227430	7227531
chr15	35446949	35447049	8.12969
Verified bifunctional silencers
		silencer_start	silencer_end		silencer_start	silencer_end
chr6:39550851-39551101	Egr1	87	97	REST	32	41
chr2:150278301-150278651	CREB1	164	171	REST	86	95
chr16:8214776-8215301	CREB1	449	456	REST	464	473
chr11:10760251-10760551	CREB1	188	195	YY1	91	102
chr14:18661935-18662235	Egr1	117	127	YY1	177	188
chr15:68864409-68865057	CREB1	323	330	YY1	20	31
Gene primer for qPCR
mOct4-F	ATGAGGCTACAGGGACACCTT
mOct4-R	GTGAAGTGGGGGCTTCCATA
mSox2-F	GCGGAGTGGAAACTTTTGTCC
mSox2-R	CGGGAAGCGTGTACTTATCCTT
mNanog-F	AGGACAGGTTTCAGAAGCAGA
mNanog-R	CCATTGCTAGTCTTCAACCACTG
mGAPDH-F	AACTTTGGCATTGTGGAAGG
mGAPDH-R	ACACATTGGGGGTAGGAACA

## Sheet: ChIP-seq data source
Factor	Biological Source	Publication
H3K27me3	E14; Embryonic Stem Cell; Embryo	Sanulli S, et al. Mol. Cell 2015
EZH2	E14; Embryonic Stem Cell; Embryo	Neri F, et al. Cell 2013
suz12	E14; Embryonic Stem Cell; Embryo	Neri F, et al. Cell 2013
YY1	Embryonic Stem Cell; Embryo	Sigova AA, et al. Science 2015
ZNF143	E14; Embryonic Stem Cell	This study
EHMT2	Embryonic Stem Cell; Embryo	Mozzetta C, et al. Mol. Cell 2014
