# Supplementary material for: Genome‐Wide Silencer Screening Reveals Key Silencer Modulating Reprogramming Efficiency in Mouse Induced Pluripotent Stem Cells
Source: Adv Sci (Weinh). 2025 Mar 20;12(18):2408839. doi: 10.1002/advs.202408839 (PMC12079485; doi:10.1002/advs.202408839)
Supplement: Supplementary file 3 — Supporting Table 2 [file ADVS-12-2408839-s002.xlsx]

## Sheet: Fig. 1A
Control	Tested silencer sequences
1.0021	0.6125	0.231	0.4512	0.5521	0.7241
0.9802	0.5702	0.1689	0.4123	0.5232	0.6823
1.2023	0.6298	0.2154	0.4921	0.5842	0.7624

## Sheet: Fig.2D
REST				E2H2				YY1
silencers	enhancers	genomic regions		silencers	enhancers	genomic regions		silencers	enhancers	genomic regions
1	0.2503	0.2301		1	0.6231	0.5123		1	0.7826	0.4221
1	0.2298	0.2322		1	0.6023	0.5236		1	0.8032	0.3998
1	0.2715	0.2531		1	0.6389	0.4852		1	0.7614	0.4402
TRIM28				SUZ12				Any repressor
silencers	enhancers	genomic regions		silencers	enhancers	genomic regions		silencers	enhancers	genomic regions
1	0.4021	0.2003		1	0.6533	0.3545		1	0.7021	0.4831
1	0.4212	0.2226		1	0.6312	0.3334		1	0.7205	0.4623
1	0.3826	0.1862		1	0.6702	0.3726		1	0.6811	0.5006
EHMT2
silencers	enhancers	genomic regions
1	0.3221	0.3625
1	0.2996	0.3841
1	0.3411	0.3486

## Sheet: Fig.3B
PGL4.53
100.25	25.22	40.23	50.32	62.32	40.06	35.22	100.12	64.22	53.42	97.86	21.03	65.84	68.59	52.36	75.65	60.48	49.45	47.89	55.55	60.06
98.32	27.85	42.36	53.11	60.55	37.99	33.18	102.02	62.25	55.54	100.02	20.01	63.74	70.65	50.21	73.59	62.54	51.48	45.66	57.62	58.22
102.18	23.88	38.64	49.26	58.17	42.14	37.26	98.11	66.41	51.45	102.22	22.85	67.59	66.66	54.09	77.48	58.555	47.59	49.52	53.15	62.22

## Sheet: Fig.3C
PGL4.53	1	2	3	4	5	6	7	8	9	10	11	12	13	14	15	16	17	18	19	20
100.23	101.12	98.62	102.32	102.45	100.87	99.54	103.01	100.72	101.72	102.33	101.12	98.62	280.62	99.88	89.69	101.15	99.83	100.72	102.04	102.45
98.26	99.81	99.42	105.23	100.23	101.06	98.17	100.36	98.81	100.01	99.98	99.81	99.42	276.36	100.45	91.52	99.92	100.28	99.38	99.89	100.23
103.02	100.34	100.19	100.36	98.92	99.68	100.82	99.25	101.02	98.59	100.15	100.34	100.19	284.23	101.13	86.89	100.71	101.47	101.1	100.34	98.92

## Sheet: Fig.3D
PGL4.53			shared silencers
mESCs	MEFs		mESCs					MEFs
100.23	101.26		55.26	23.26	48.12	73.65	41.26	52.12	25.55	51.26	69.96	44.26
97.98	100.03		53.45	25.441	46.23	71.25	43.19	50.23	23.65	53.19	67.65	46.05
102.09	98.87		56.98	21.65	49.99	75.19	39.29	54.05	27.42	49.17	72.06	42.65
mESCs specific silencers
mESCs					MEFs
51.26	60.35	67.26	25.75	38.23	101.14	101.5	99.87	100.42	99.91
50.03	62.45	65.45	23.62	36.15	100.12	99.97	100.24	99.61	100.44
53.62	58.12	69.14	27.56	40.26	99.78	99.14	100.55	100.78	100.03
MEFs specific silencers
mESCs					MEFs
100.33	101.08	99.41	100.85	99.72	24.16	60.83	20.43	48.36	61.06
98.56	98.77	100.56	98.96	100.24	22.25	58.91	22.52	46.52	59.26
101.28	100.97	101.13	101.38	101.44	26.34	62.72	18.61	50.48	63.25

## Sheet: Fig.3E
	mESCs			MEFs
PGL4.53	1	0.96	1.04	1	0.97	1.03
	0.25	0.21	0.27	4.2	4.5	4.7
	0.65	0.68	0.62	5.5	5.3	5.8
	0.54	0.51	0.57	5.8	5.6	5.4
	0.71	0.68	0.75	4.5	4.7	4.3
	0.62	0.58	0.65	3.8	3.6	4
	0.36	0.33	0.39	4.5	4.3	4.7
	0.56	0.52	0.6	6	5.8	5.6

## Sheet: Fig.4B
PGL4.53	Nanog silencer
100.23	35.26
98.23	37.42
102.35	33.65

## Sheet: Fig.4D
WT	NS1-KO-Clone 1	NS1-KO-Clone 2
1.02	63.26	59.98
0.98	60.98	65.22
1.03	65.21	67.11

## Sheet: Fig.5A
WT	KO-Clone 1	KO-Clone 2
8	18	19
9	20	20
7	17	22

## Sheet: Fig.S2C
silencers	Random enhancers	Random genomic regions
1	0.65	0.45
1	0.62	0.49
1	0.63	0.46

[truncated: 10 more sheets: Fig.S2D, Fig.S2E, Fig.S3F, Fig.6B, Fig.6C, Fig.6D, Fig.6F, Fig.S5D, Fig.S5E, Fig.S5F]
